# Supplementary material for: ﻿Two new species and records of Neoperla (Plecoptera, Perlidae) from Yunnan, China
Source: Zookeys. 2022 Apr 4;1092:1–18. doi: 10.3897/zookeys.1092.78069 (PMC9005472; doi:10.3897/zookeys.1092.78069)
Supplement: XML Treatment for Neoperla gaoligongshana [file zookeys.1092.78069-treatment1.xml]

<!DOCTYPE tp:taxon-treatment
  PUBLIC "-//TaxonX//DTD Taxonomic Treatment Publishing DTD v0 20100105//EN" "tax-treatment-NSO.dtd">
<tp:taxon-treatment xmlns:tp="http://www.plazi.org/taxpub"><tp:treatment-meta><kwd-group><label>Taxon classification</label><kwd>
              <named-content content-type="kingdom">Animalia</named-content>
            </kwd><kwd>
              <named-content content-type="order">Plecoptera</named-content>
            </kwd><kwd>
              <named-content content-type="family">Perlidae</named-content>
            </kwd></kwd-group><mixed-citation publication-type="journal"><person-group><name><surname>Wang</surname><given-names>Yingying</given-names></name><name><surname>Li</surname><given-names>Wenliang</given-names></name><name><surname>Li</surname><given-names>Weihai</given-names></name></person-group><article-title>﻿Two new species and records of <italic><tp:taxon-name><tp:taxon-name-part taxon-name-part-type="genus" reg="Neoperla">Neoperla</tp:taxon-name-part></tp:taxon-name></italic> (<tp:taxon-name><tp:taxon-name-part taxon-name-part-type="order">Plecoptera</tp:taxon-name-part></tp:taxon-name>, <tp:taxon-name><tp:taxon-name-part taxon-name-part-type="family">Perlidae</tp:taxon-name-part></tp:taxon-name>) from Yunnan, China</article-title><source>Zookeys</source><day>04</day><month>04</month><year>2022</year><volume>1092</volume><fpage>1</fpage><lpage>18</lpage><pub-id pub-id-type="doi">10.3897/zookeys.1092.78069</pub-id></mixed-citation></tp:treatment-meta><tp:nomenclature><label>﻿</label><tp:taxon-name>
            <object-id xmlns:xlink="http://www.w3.org/1999/xlink" content-type="arpha" xlink:type="simple">ED5F6033-5644-50B2-84E8-FE9113683BDB</object-id>
            <tp:taxon-name-part taxon-name-part-type="genus" reg="Neoperla">Neoperla</tp:taxon-name-part>
            <tp:taxon-name-part taxon-name-part-type="species" reg="gaoligongshana">gaoligongshana</tp:taxon-name-part>
            <object-id xmlns:xlink="http://www.w3.org/1999/xlink" content-type="zoobank" xlink:type="simple">http://zoobank.org/69D93D93-861F-4F64-98BC-0F01F862F255</object-id>
          </tp:taxon-name><tp:taxon-status xmlns:xlink="http://www.w3.org/1999/xlink" xlink:type="simple">sp. nov.</tp:taxon-status><xref ref-type="fig" rid="F1">Figs 1</xref><xref ref-type="fig" rid="F2">, 2</xref></tp:nomenclature><tp:treatment-sec sec-type="material" id="SECID0E6AAE"><title>Material examined.</title><p><bold><italic>Holotype</italic></bold>: male (<named-content xmlns:xlink="http://www.w3.org/1999/xlink" content-type="dwc:institutional_code" xlink:title="National Museum Prague" xlink:href="http://grbio.org/institution/national-museum-prague-1" xlink:type="simple">NMP</named-content>), China: Yunnan Province, Baoshan City, Gaoligongshan National Nature Reserve, Baihualing Village, 6–8.VII.2016, <named-content xmlns:xlink="http://www.w3.org/1999/xlink" content-type="dwc:verbatimCoordinates" xlink:type="simple"><named-content content-type="geo-json" specific-use="{&#34;type&#34;:&#34;Point&#34;,&#34;coordinates&#34;:[98.801667,25.295000]}" id="NCID0ESBAE" xlink:type="simple">25°17.7'N, 98°48.1'E</named-content></named-content>, 1535 m, light trap, leg. J. Hájek &amp; J. Růžička.</p></tp:treatment-sec><tp:treatment-sec sec-type="diagnosis" id="SECID0EXBAE"><title>Diagnosis.</title><p>Males of this species are characterized by having the tergum 7 with a triangular process with sparse spines apically. The aedeagal tube is straight, and aedeagal sac is armed with spines.</p></tp:treatment-sec><tp:treatment-sec sec-type="description" id="SECID0E3BAE"><title>Description.</title><p>Adult habitus (Fig. <xref ref-type="fig" rid="F1">1</xref>). Body color brown. Head mostly yellowish brown, with a black marking covering ocellar triangle, the marking extended forward to pale M-line and getting brown, and a narrow triangular marking occurring forward of M-line. Head approximately as wide as the pronotum; compound eyes black; antenna and palpi yellow. Distance between ocelli slightly wider than the diameter of an ocellus. Pronotum disc brown, midline darker, margins pale (Fig. <xref ref-type="fig" rid="F1">1B, C</xref>). Wings subhyaline, veins brown; legs pale to yellowish brown, femorotibial joint dark brown. Abdomen brownish, cerci brownish (Fig. <xref ref-type="fig" rid="F1">1B, C</xref>).</p><fig id="F1" position="float" orientation="portrait"><object-id xmlns:xlink="http://www.w3.org/1999/xlink" content-type="doi" xlink:type="simple">10.3897/zookeys.1092.78069.figure1</object-id><object-id xmlns:xlink="http://www.w3.org/1999/xlink" content-type="arpha" xlink:type="simple">3AC513E8-9B79-5614-A3F6-81D3CF663ED4</object-id><label>Figure 1.</label><caption><p><italic><tp:taxon-name><tp:taxon-name-part taxon-name-part-type="genus" reg="Neoperla">Neoperla</tp:taxon-name-part><tp:taxon-name-part taxon-name-part-type="species" reg="gaoligongshana">gaoligongshana</tp:taxon-name-part></tp:taxon-name></italic> sp. nov. (male) <bold>A</bold> head and pronotum, dorsal view <bold>B</bold> adult habitus, dorsal view <bold>C</bold> terminalia, dorsal view <bold>D</bold> terminalia, lateral view. Scale bars: 1 mm.</p></caption><graphic xmlns:xlink="http://www.w3.org/1999/xlink" xlink:href="zookeys-1092-001-g001.jpg" position="float" orientation="portrait" xlink:type="simple" id="oo_667988.jpg"><uri content-type="original_file" xlink:type="simple">https://binary.pensoft.net/fig/667988</uri></graphic></fig><p><bold>Male</bold> (Figs <xref ref-type="fig" rid="F1">1</xref>, <xref ref-type="fig" rid="F2">2</xref>). Forewing length ca 10.9 mm, hindwing length ca 9.7 mm. Tergum 6 unmodified. Process of tergum 7 triangular, apex rounded and margined by sparse spines (Fig. <xref ref-type="fig" rid="F1">1B, D</xref>). Tergum 8 with a median sensilla basiconica patch on a trapezoidal sclerite. Tergum 9 with two lateral patches of several sensilla basiconica and long hairs. Hemitergal processes slender, straight in lateral aspect, apex obtuse (Fig. <xref ref-type="fig" rid="F1">1B, D</xref>).</p><p><bold><italic>Aedeagus</italic></bold> (Fig. <xref ref-type="fig" rid="F2">2</xref>). Aedeagal tube weakly sclerotized ventrally and dorsally sclerotized strongly, apex with two ventral spinous lobes (Fig. <xref ref-type="fig" rid="F2">2A, B</xref>). Sac nearly straight, ca 2× as long as the tube. Spinose apex of sac slender, slightly ventrally curved, with an apical dorsolateral patch of black spines and a subapical ventral patch of spines (Fig. <xref ref-type="fig" rid="F2">2A, C</xref>); two wide rows of numerous smaller spines covering most of the dorsal surface of the sac, basal half of spinous rows interrupted medially (Fig. <xref ref-type="fig" rid="F2">2A, C</xref>).</p><fig id="F2" position="float" orientation="portrait"><object-id xmlns:xlink="http://www.w3.org/1999/xlink" content-type="doi" xlink:type="simple">10.3897/zookeys.1092.78069.figure2</object-id><object-id xmlns:xlink="http://www.w3.org/1999/xlink" content-type="arpha" xlink:type="simple">63BF0380-C447-5BFB-AC90-6F2798CB2AB2</object-id><label>Figure 2.</label><caption><p><italic><tp:taxon-name><tp:taxon-name-part taxon-name-part-type="genus" reg="Neoperla">Neoperla</tp:taxon-name-part><tp:taxon-name-part taxon-name-part-type="species" reg="gaoligongshana">gaoligongshana</tp:taxon-name-part></tp:taxon-name></italic> sp. nov. (male) <bold>A</bold> aedeagus with everted sac, dorsal view <bold>B</bold> aedeagus with everted sac, ventral view <bold>C</bold> aedeagus with everted sac, dorsolateral view. Scale bars: 1 mm.</p></caption><graphic xmlns:xlink="http://www.w3.org/1999/xlink" xlink:href="zookeys-1092-001-g002.jpg" position="float" orientation="portrait" xlink:type="simple" id="oo_667989.jpg"><uri content-type="original_file" xlink:type="simple">https://binary.pensoft.net/fig/667989</uri></graphic></fig><p><bold>Female.</bold> Unknown.</p></tp:treatment-sec><tp:treatment-sec sec-type="etymology" id="SECID0E2FAE"><title>Etymology.</title><p>The specific name refers to the Gaoligongshan National Nature Reserve in Yunnan Province, where the type locality is situated.</p></tp:treatment-sec><tp:treatment-sec sec-type="distribution" id="SECID0EAGAE"><title>Distribution.</title><p>China (Yunnan).</p></tp:treatment-sec><tp:treatment-sec sec-type="ecology" id="SECID0EFGAE"><title>Ecology.</title><p>Gaoligongshan National Nature Reserve is located in northwestern Yunnan Province and is the largest nature reserve of the province. At the same locality, accompanying stoneflies were <italic><tp:taxon-name><tp:taxon-name-part taxon-name-part-type="genus" reg="Neoperla">Neoperla</tp:taxon-name-part><tp:taxon-name-part taxon-name-part-type="species" reg="hajeki">hajeki</tp:taxon-name-part></tp:taxon-name></italic> sp. nov. and <italic><tp:taxon-name><tp:taxon-name-part taxon-name-part-type="genus" reg="Tyloperla">Tyloperla</tp:taxon-name-part><tp:taxon-name-part taxon-name-part-type="species" reg="illiesi">illiesi</tp:taxon-name-part></tp:taxon-name></italic> Stark &amp; Sivec, 2005.</p></tp:treatment-sec><tp:treatment-sec sec-type="remarks" id="SECID0EBHAE"><title>Remarks.</title><p>The new species is a member of the <italic><tp:taxon-name><tp:taxon-name-part taxon-name-part-type="genus" reg="Neoperla">N.</tp:taxon-name-part><tp:taxon-name-part taxon-name-part-type="species" reg="montivaga">montivaga</tp:taxon-name-part></tp:taxon-name></italic> group. The aedeagal tube and terga 7–10 of the new species are similar to those of <italic><tp:taxon-name><tp:taxon-name-part taxon-name-part-type="genus" reg="Neoperla">Neoperla</tp:taxon-name-part><tp:taxon-name-part taxon-name-part-type="species" reg="wuzhishana">wuzhishana</tp:taxon-name-part></tp:taxon-name></italic> Chen &amp; Du, 2016, but <italic><tp:taxon-name><tp:taxon-name-part taxon-name-part-type="genus" reg="Neoperla">N.</tp:taxon-name-part><tp:taxon-name-part taxon-name-part-type="species" reg="wuzhishana">wuzhishana</tp:taxon-name-part></tp:taxon-name></italic> can be distinguished from the new species primarily by the shape of the aedeagal sac and aedeagal armatures (Fig. <xref ref-type="fig" rid="F8">8C</xref>). In <italic><tp:taxon-name><tp:taxon-name-part taxon-name-part-type="genus" reg="Neoperla">N.</tp:taxon-name-part><tp:taxon-name-part taxon-name-part-type="species" reg="wuzhishana">wuzhishana</tp:taxon-name-part></tp:taxon-name></italic>, the aedeagal sac is distinctly curved and expanded apically (Fig. <xref ref-type="fig" rid="F8">8C</xref>, present study) (which is obscure in the original drawing because of an apical damage in the type) and has at least four large dorsal spines subapically (see figs 7, 8 in <xref ref-type="bibr" rid="B3">Chen, Du 2016b</xref>); however, the aedeagal sac of <italic><tp:taxon-name><tp:taxon-name-part taxon-name-part-type="genus" reg="Neoperla">N.</tp:taxon-name-part><tp:taxon-name-part taxon-name-part-type="species" reg="gaoligongshana">gaoligongshana</tp:taxon-name-part></tp:taxon-name></italic> is nearly straight and the apex is constricted and has only small spines subapically on its dorsal side. In addition, the aedeagal sac of <italic><tp:taxon-name><tp:taxon-name-part taxon-name-part-type="genus" reg="Neoperla">N.</tp:taxon-name-part><tp:taxon-name-part taxon-name-part-type="species" reg="wuzhishana">wuzhishana</tp:taxon-name-part></tp:taxon-name></italic> bears a dozen moderately long spines at mid-length which are absent in <italic><tp:taxon-name><tp:taxon-name-part taxon-name-part-type="genus" reg="Neoperla">N.</tp:taxon-name-part><tp:taxon-name-part taxon-name-part-type="species" reg="gaoligongshana">gaoligongshana</tp:taxon-name-part></tp:taxon-name></italic>. Besides, the color pattern including that of the head and legs of <italic><tp:taxon-name><tp:taxon-name-part taxon-name-part-type="genus" reg="Neoperla">N.</tp:taxon-name-part><tp:taxon-name-part taxon-name-part-type="species" reg="wuzhishana">wuzhishana</tp:taxon-name-part></tp:taxon-name></italic> and <italic><tp:taxon-name><tp:taxon-name-part taxon-name-part-type="genus" reg="Neoperla">N.</tp:taxon-name-part><tp:taxon-name-part taxon-name-part-type="species" reg="gaoligongshana">gaoligongshana</tp:taxon-name-part></tp:taxon-name></italic> is different: <italic><tp:taxon-name><tp:taxon-name-part taxon-name-part-type="genus" reg="Neoperla">N.</tp:taxon-name-part><tp:taxon-name-part taxon-name-part-type="species" reg="wuzhishana">wuzhishana</tp:taxon-name-part></tp:taxon-name></italic> has brown legs and the head is pale with a small dark spot between the posterior ocelli, while in <italic><tp:taxon-name><tp:taxon-name-part taxon-name-part-type="genus" reg="Neoperla">N.</tp:taxon-name-part><tp:taxon-name-part taxon-name-part-type="species" reg="gaoligongshana">gaoligongshana</tp:taxon-name-part></tp:taxon-name></italic>, the legs are pale to yellowish brown, the femorotibial joint is dark brown, and the head has a large, black marking covering the ocellar triangle, with this marking extending anterolaterally under the pale M-line (Fig. <xref ref-type="fig" rid="F1">1B</xref>).</p><p>We examined specimens of <italic><tp:taxon-name><tp:taxon-name-part taxon-name-part-type="genus" reg="Neoperla">N.</tp:taxon-name-part><tp:taxon-name-part taxon-name-part-type="species" reg="wuzhishana">wuzhishana</tp:taxon-name-part></tp:taxon-name></italic> from Yinggeling, Hainan Province, and found slight intraspecific variations of head pattern and armatures of the aedeagal sac: the dark area between ocelli in males was slightly smaller than in females, which in both sexes are quite small (Fig. <xref ref-type="fig" rid="F8">8A, B</xref>); four large spines in types (both in the original illustrations and descriptions) (see figs 7, 8 in <xref ref-type="bibr" rid="B3">Chen, Du 2016b</xref>), which can number seven to nine in our specimens (Fig. <xref ref-type="fig" rid="F8">8C, D</xref>). Therefore, the absence of large aedeagal spines in <italic><tp:taxon-name><tp:taxon-name-part taxon-name-part-type="genus" reg="Neoperla">N.</tp:taxon-name-part><tp:taxon-name-part taxon-name-part-type="species" reg="gaoligongshana">gaoligongshana</tp:taxon-name-part></tp:taxon-name></italic> is regarded as a distinguishing character, separating it from <italic><tp:taxon-name><tp:taxon-name-part taxon-name-part-type="genus" reg="Neoperla">N.</tp:taxon-name-part><tp:taxon-name-part taxon-name-part-type="species" reg="wuzhishana">wuzhishana</tp:taxon-name-part></tp:taxon-name></italic>.</p></tp:treatment-sec><tp:treatment-sec><!--Section generated to contain objects referenced in tp:taxon-treatment.--><fig id="F8" position="float" orientation="portrait"><object-id xmlns:xlink="http://www.w3.org/1999/xlink" content-type="doi" xlink:type="simple">10.3897/zookeys.1092.78069.figure8</object-id><object-id xmlns:xlink="http://www.w3.org/1999/xlink" content-type="arpha" xlink:type="simple">18D166FA-2F70-5DF9-8429-5D6DD64B1924</object-id><label>Figure 8.</label><caption><p><italic><tp:taxon-name><tp:taxon-name-part taxon-name-part-type="genus" reg="Neoperla">Neoperla</tp:taxon-name-part><tp:taxon-name-part taxon-name-part-type="species" reg="wuzhishana">wuzhishana</tp:taxon-name-part></tp:taxon-name></italic> Chen &amp; Du, 2016 (<bold>A, C–E</bold> male <bold>B</bold> female), all from Yinggeling, Hainan Province <bold>A</bold> head and pronotum, dorsal view <bold>B</bold> head and pronotum, dorsal view <bold>C</bold> Aedeagus, lateral view <bold>D</bold> Large spines of aedeagal sac, ventral view <bold>E</bold> legs, dorsal view. Scale bars: 1 mm (<bold>A–C, E</bold>); 0.1 mm (<bold>D</bold>).</p></caption><graphic xmlns:xlink="http://www.w3.org/1999/xlink" xlink:href="zookeys-1092-001-g008.jpg" position="float" orientation="portrait" xlink:type="simple" id="oo_667995.jpg"><uri content-type="original_file" xlink:type="simple">https://binary.pensoft.net/fig/667995</uri></graphic></fig></tp:treatment-sec><ref-list><ref id="B3"><mixed-citation xmlns:xlink="http://www.w3.org/1999/xlink" xlink:type="simple"><person-group><name name-style="western"><surname>Chen</surname><given-names>ZT</given-names></name><name name-style="western"><surname>Du</surname><given-names>YZ</given-names></name></person-group> (<year>2016b</year>) <article-title>Contribution to the knowledge of <italic><tp:taxon-name><tp:taxon-name-part taxon-name-part-type="genus">Neoperla</tp:taxon-name-part></tp:taxon-name></italic> (<tp:taxon-name><tp:taxon-name-part taxon-name-part-type="order">Plecoptera</tp:taxon-name-part></tp:taxon-name>: <tp:taxon-name><tp:taxon-name-part taxon-name-part-type="family">Perlidae</tp:taxon-name-part></tp:taxon-name>) from Hainan Province of China.</article-title><source>Zootaxa</source><volume>4144</volume>(<issue>2</issue>): <fpage>243</fpage>–<lpage>252</lpage>. <ext-link xlink:href="10.11646/zootaxa.4144.2.6" ext-link-type="doi" xlink:type="simple">https://doi.org/10.11646/zootaxa.4144.2.6</ext-link></mixed-citation></ref></ref-list></tp:taxon-treatment>
