# Supplementary material for: ﻿Two new species and records of Neoperla (Plecoptera, Perlidae) from Yunnan, China
Source: Zookeys. 2022 Apr 4;1092:1–18. doi: 10.3897/zookeys.1092.78069 (PMC9005472; doi:10.3897/zookeys.1092.78069)
Supplement: XML Treatment for Neoperla hajeki [file zookeys.1092.78069-treatment2.xml]

<!DOCTYPE tp:taxon-treatment
  PUBLIC "-//TaxonX//DTD Taxonomic Treatment Publishing DTD v0 20100105//EN" "tax-treatment-NSO.dtd">
<tp:taxon-treatment xmlns:tp="http://www.plazi.org/taxpub"><tp:treatment-meta><kwd-group><label>Taxon classification</label><kwd>
              <named-content content-type="kingdom">Animalia</named-content>
            </kwd><kwd>
              <named-content content-type="order">Plecoptera</named-content>
            </kwd><kwd>
              <named-content content-type="family">Perlidae</named-content>
            </kwd></kwd-group><mixed-citation publication-type="journal"><person-group><name><surname>Wang</surname><given-names>Yingying</given-names></name><name><surname>Li</surname><given-names>Wenliang</given-names></name><name><surname>Li</surname><given-names>Weihai</given-names></name></person-group><article-title>﻿Two new species and records of <italic><tp:taxon-name><tp:taxon-name-part taxon-name-part-type="genus" reg="Neoperla">Neoperla</tp:taxon-name-part></tp:taxon-name></italic> (<tp:taxon-name><tp:taxon-name-part taxon-name-part-type="order">Plecoptera</tp:taxon-name-part></tp:taxon-name>, <tp:taxon-name><tp:taxon-name-part taxon-name-part-type="family">Perlidae</tp:taxon-name-part></tp:taxon-name>) from Yunnan, China</article-title><source>Zookeys</source><day>04</day><month>04</month><year>2022</year><volume>1092</volume><fpage>1</fpage><lpage>18</lpage><pub-id pub-id-type="doi">10.3897/zookeys.1092.78069</pub-id></mixed-citation></tp:treatment-meta><tp:nomenclature><label>﻿</label><tp:taxon-name>
            <object-id xmlns:xlink="http://www.w3.org/1999/xlink" content-type="arpha" xlink:type="simple">3377522A-EAE5-5D1C-9A50-A2E6AC16C790</object-id>
            <tp:taxon-name-part taxon-name-part-type="genus" reg="Neoperla">Neoperla</tp:taxon-name-part>
            <tp:taxon-name-part taxon-name-part-type="species" reg="hajeki">hajeki</tp:taxon-name-part>
            <object-id xmlns:xlink="http://www.w3.org/1999/xlink" content-type="zoobank" xlink:type="simple">http://zoobank.org/2E0FD484-BE6F-4350-9C62-30AB5B651779</object-id>
          </tp:taxon-name><tp:taxon-status xmlns:xlink="http://www.w3.org/1999/xlink" xlink:type="simple">sp. nov.</tp:taxon-status><xref ref-type="fig" rid="F3">Figs 3</xref><xref ref-type="fig" rid="F4">, 4</xref><xref ref-type="fig" rid="F5">, 5</xref></tp:nomenclature><tp:treatment-sec sec-type="type material" id="SECID0EMOAE"><title>Type material.</title><p><bold><italic>Holotype</italic></bold>: male (<named-content xmlns:xlink="http://www.w3.org/1999/xlink" content-type="dwc:institutional_code" xlink:title="National Museum Prague" xlink:href="http://grbio.org/institution/national-museum-prague-1" xlink:type="simple">NMP</named-content>), China: Yunnan Province, Baoshan City, Zizhi Village, 29.VI–2.VII.2016, <named-content xmlns:xlink="http://www.w3.org/1999/xlink" content-type="dwc:verbatimCoordinates" xlink:type="simple"><named-content content-type="geo-json" specific-use="{&#34;type&#34;:&#34;Point&#34;,&#34;coordinates&#34;:[98.568333,25.728333]}" id="NCID0E6OAE" xlink:type="simple">25°43.7'N, 98°34.1'E</named-content></named-content>, 1995 m, light trap, leg. J. Hájek and J. Růžička. <bold><italic>Paratypes</italic></bold>: 9 females (<named-content xmlns:xlink="http://www.w3.org/1999/xlink" content-type="dwc:institutional_code" xlink:title="National Museum Prague" xlink:href="http://grbio.org/institution/national-museum-prague-1" xlink:type="simple">NMP</named-content>), 1 male and 3 females (<abbrev xmlns:xlink="http://www.w3.org/1999/xlink" content-type="institution" xlink:title="Insect Collection of Henan Institute of Science and Technology" id="ABBRID0EMPAE" xlink:type="simple">HIST</abbrev>), 1 male and 2 females (<named-content xmlns:xlink="http://www.w3.org/1999/xlink" content-type="dwc:institutional_code" xlink:title="Collection of Smaller Insect Orders, Department of Zoology, Hungarian Natural History Museum" xlink:href="http://grbio.org/institution/hungarian-natural-history-museum" xlink:type="simple">HNHM</named-content>), same date as holotype.</p></tp:treatment-sec><tp:treatment-sec sec-type="diagnosis" id="SECID0EWPAE"><title>Diagnosis.</title><p>This species is characterized by a small dark marking over the ocellar area and a dark brown stigma before the M-line. The male of new species is characterized by an S-shaped aedeagal tube and by a sac bearing a subapical triangular patch of spinules in dorsal aspect.</p></tp:treatment-sec><tp:treatment-sec sec-type="description" id="SECID0E2PAE"><title>Description.</title><p>Adult habitus (Figs <xref ref-type="fig" rid="F3">3</xref>, <xref ref-type="fig" rid="F5">5</xref>). General body color brown. Head general pale brown, a small dark marking covers ocellar area, with a dark brown stigma before M-line. Head slightly wider than pronotum; compound eyes blackish, antenna dark brown except the basal segment yellowish (Figs <xref ref-type="fig" rid="F3">3A</xref>, <xref ref-type="fig" rid="F5">5A</xref>), palpi pale brown. Distance between ocelli narrower than the diameter of ocellus and a small marking between ocelli dark brown. Pronotum yellow, with rugosities and a strip-like midline (Figs <xref ref-type="fig" rid="F3">3A</xref>, <xref ref-type="fig" rid="F5">5A</xref>). Wings hyaline, veins brown; legs brown, basal part of femur dark brown, with wider yellow bands in mid- and hind legs (Figs <xref ref-type="fig" rid="F3">3B</xref>, <xref ref-type="fig" rid="F5">5B</xref>). Cerci yellowish (Figs <xref ref-type="fig" rid="F3">3D</xref>, <xref ref-type="fig" rid="F5">5B</xref>).</p><fig id="F3" position="float" orientation="portrait"><object-id xmlns:xlink="http://www.w3.org/1999/xlink" content-type="doi" xlink:type="simple">10.3897/zookeys.1092.78069.figure3</object-id><object-id xmlns:xlink="http://www.w3.org/1999/xlink" content-type="arpha" xlink:type="simple">F20043B3-AAE4-5D1F-9C06-0765B2166492</object-id><label>Figure 3.</label><caption><p><italic><tp:taxon-name><tp:taxon-name-part taxon-name-part-type="genus" reg="Neoperla">Neoperla</tp:taxon-name-part><tp:taxon-name-part taxon-name-part-type="species" reg="hajeki">hajeki</tp:taxon-name-part></tp:taxon-name></italic> sp. nov. (male) <bold>A</bold> head and pronotum, dorsal view <bold>B</bold> adult habitus, dorsal view <bold>C</bold> terminalia, dorsal view <bold>D</bold> terminalia, lateral view. Scale bars: 1 mm.</p></caption><graphic xmlns:xlink="http://www.w3.org/1999/xlink" xlink:href="zookeys-1092-001-g003.jpg" position="float" orientation="portrait" xlink:type="simple" id="oo_667990.jpg"><uri content-type="original_file" xlink:type="simple">https://binary.pensoft.net/fig/667990</uri></graphic></fig><p><bold>Male</bold> (Figs <xref ref-type="fig" rid="F3">3</xref>, <xref ref-type="fig" rid="F4">4</xref>). Forewing length 9.1–9.3 mm, hind wing length 7.9–8.1 mm. Process of tergum 7 sclerotized and triangular, with a nipple-like apex and covered with small sensilla basiconica (Fig. <xref ref-type="fig" rid="F3">3B, D</xref>). Tergum 8 with a median plump mound and a few sensilla basiconica, mostly covered by the process of tergum 7. Tergum 9 with two separated mesal projections covered by sensilla basiconica and hairs. Hemitergal processes of tergum 10 finger-like in shape, slightly curved medially in dorsal aspect, apex acute (Fig. <xref ref-type="fig" rid="F3">3B, D</xref>).</p><fig id="F4" position="float" orientation="portrait"><object-id xmlns:xlink="http://www.w3.org/1999/xlink" content-type="doi" xlink:type="simple">10.3897/zookeys.1092.78069.figure4</object-id><object-id xmlns:xlink="http://www.w3.org/1999/xlink" content-type="arpha" xlink:type="simple">8458A6DB-9747-5207-A380-A1CCE7CFEA14</object-id><label>Figure 4.</label><caption><p><italic><tp:taxon-name><tp:taxon-name-part taxon-name-part-type="genus" reg="Neoperla">Neoperla</tp:taxon-name-part><tp:taxon-name-part taxon-name-part-type="species" reg="hajeki">hajeki</tp:taxon-name-part></tp:taxon-name></italic> sp. nov. (male) <bold>A</bold> aedeagus with everted sac, dorsal view <bold>B</bold> aedeagus with everted sac, ventral view <bold>C</bold> aedeagus with everted sac, lateral view. Scale bars: 1 mm.</p></caption><graphic xmlns:xlink="http://www.w3.org/1999/xlink" xlink:href="zookeys-1092-001-g004.jpg" position="float" orientation="portrait" xlink:type="simple" id="oo_667991.jpg"><uri content-type="original_file" xlink:type="simple">https://binary.pensoft.net/fig/667991</uri></graphic></fig><p><bold><italic>Aedeagus</italic>.</bold> Aedeagal tube sclerotized, slightly S-shaped in lateral aspect. Sac short, ca 1/3 as long as the tube (Fig. <xref ref-type="fig" rid="F4">4</xref>). Aedeagal sac bearing a subapical triangular patch of spinules in dorsal aspect (Fig. <xref ref-type="fig" rid="F4">4A</xref>), remainder bald except a few ventral spinules (Fig. <xref ref-type="fig" rid="F4">4B, C</xref>).</p><p><bold>Female</bold> (Fig. <xref ref-type="fig" rid="F5">5</xref>). Forewing length 9.3–9.6 mm, hind wing length 8.2–8.4 mm. General color pattern is similar to males. The subgential plate of sternum 8 is not produced posteriorly. Vagina large and apically slender, spiral and incurved, apical round, full of scaly spots. Spermatheca small, its origin in the terminal vagina.</p><fig id="F5" position="float" orientation="portrait"><object-id xmlns:xlink="http://www.w3.org/1999/xlink" content-type="doi" xlink:type="simple">10.3897/zookeys.1092.78069.figure5</object-id><object-id xmlns:xlink="http://www.w3.org/1999/xlink" content-type="arpha" xlink:type="simple">8E4DA002-5B74-58E0-99C2-8F8653A249E7</object-id><label>Figure 5.</label><caption><p><italic><tp:taxon-name><tp:taxon-name-part taxon-name-part-type="genus" reg="Neoperla">Neoperla</tp:taxon-name-part><tp:taxon-name-part taxon-name-part-type="species" reg="hajeki">hajeki</tp:taxon-name-part></tp:taxon-name></italic> sp. nov. (male) <bold>A</bold> head and pronotum, dorsal view <bold>B</bold> terminalia, dorsal view <bold>C</bold> vagina, dorsal view <bold>D</bold> vagina, lateral view. Scale bars: 1 mm (<bold>A–B</bold>); 0.2 mm (<bold>C–D</bold>).</p></caption><graphic xmlns:xlink="http://www.w3.org/1999/xlink" xlink:href="zookeys-1092-001-g005.jpg" position="float" orientation="portrait" xlink:type="simple" id="oo_667992.jpg"><uri content-type="original_file" xlink:type="simple">https://binary.pensoft.net/fig/667992</uri></graphic></fig><p><bold><italic>Egg</italic></bold> (Fig. <xref ref-type="fig" rid="F6">6</xref>). Chorion length 346–348 μm, width 173–177 μm. Micropyles 3 with rims, placed ca 1/3 length near opercullum, each located between striae (Fig. <xref ref-type="fig" rid="F6">6A, F</xref>). Collar not distinctly stalked, but slightly constricted at base; width ca 79.5 μm at collar (Fig. <xref ref-type="fig" rid="F6">6D</xref>). Collar short, irregular in shape (Fig. <xref ref-type="fig" rid="F6">6D</xref>). Rim slightly flanged, margin irregularly scalloped. Chorion with striate on lid and collar. FCIs on lid distinct; cells with thin, smooth walls and floors punctuated (Fig. <xref ref-type="fig" rid="F6">6B, E</xref>).</p><fig id="F6" position="float" orientation="portrait"><object-id xmlns:xlink="http://www.w3.org/1999/xlink" content-type="doi" xlink:type="simple">10.3897/zookeys.1092.78069.figure6</object-id><object-id xmlns:xlink="http://www.w3.org/1999/xlink" content-type="arpha" xlink:type="simple">4A5D3A73-B817-52AC-8D30-B502B3E1D6BB</object-id><label>Figure 6.</label><caption><p><italic><tp:taxon-name><tp:taxon-name-part taxon-name-part-type="genus" reg="Neoperla">Neoperla</tp:taxon-name-part><tp:taxon-name-part taxon-name-part-type="species" reg="hajeki">hajeki</tp:taxon-name-part></tp:taxon-name></italic> sp. nov. (egg) <bold>A</bold> egg <bold>B</bold> lid <bold>C</bold> collar <bold>D</bold> collar and lid <bold>E</bold> FCIs and lid <bold>F</bold> micropyles.</p></caption><graphic xmlns:xlink="http://www.w3.org/1999/xlink" xlink:href="zookeys-1092-001-g006.jpg" position="float" orientation="portrait" xlink:type="simple" id="oo_667993.jpg"><uri content-type="original_file" xlink:type="simple">https://binary.pensoft.net/fig/667993</uri></graphic></fig></tp:treatment-sec><tp:treatment-sec sec-type="etymology" id="SECID0EZXAE"><title>Etymology.</title><p>The species is named after Dr Jiri Hájek for collecting the specimens.</p></tp:treatment-sec><tp:treatment-sec sec-type="distribution" id="SECID0E5XAE"><title>Distribution.</title><p>China (Yunnan).</p></tp:treatment-sec><tp:treatment-sec sec-type="ecology" id="SECID0EDYAE"><title>Ecology.</title><p>See ecology of <italic><tp:taxon-name><tp:taxon-name-part taxon-name-part-type="genus" reg="Neoperla">Neoperla</tp:taxon-name-part><tp:taxon-name-part taxon-name-part-type="species" reg="gaoligongshana">gaoligongshana</tp:taxon-name-part></tp:taxon-name></italic> sp. nov.</p></tp:treatment-sec><tp:treatment-sec sec-type="remarks" id="SECID0EUYAE"><title>Remarks.</title><p>The new species is a member of the <italic><tp:taxon-name><tp:taxon-name-part taxon-name-part-type="genus" reg="Neoperla">N.</tp:taxon-name-part><tp:taxon-name-part taxon-name-part-type="species" reg="clymene">clymene</tp:taxon-name-part></tp:taxon-name></italic> group. Color pattern, pronotum, and male genital features are similar to <italic><tp:taxon-name><tp:taxon-name-part taxon-name-part-type="genus" reg="Neoperla">Neoperla</tp:taxon-name-part><tp:taxon-name-part taxon-name-part-type="species" reg="orissa">orissa</tp:taxon-name-part></tp:taxon-name></italic> Stark &amp; Sivec, 2015 from India. The new species can be easily separated from <italic><tp:taxon-name><tp:taxon-name-part taxon-name-part-type="genus" reg="Neoperla">N.</tp:taxon-name-part><tp:taxon-name-part taxon-name-part-type="species" reg="orissa">orissa</tp:taxon-name-part></tp:taxon-name></italic> by the projection of tergum 7 and detail of the aedeagal sac armature. In <italic><tp:taxon-name><tp:taxon-name-part taxon-name-part-type="genus" reg="Neoperla">N.</tp:taxon-name-part><tp:taxon-name-part taxon-name-part-type="species" reg="hajeki">hajeki</tp:taxon-name-part></tp:taxon-name></italic>, the projection of tergum 7 is pointed in dorsal aspect, and the dorsal spines of the aedeagal sac are triangularly arranged. In <italic><tp:taxon-name><tp:taxon-name-part taxon-name-part-type="genus" reg="Neoperla">N.</tp:taxon-name-part><tp:taxon-name-part taxon-name-part-type="species" reg="orissa">orissa</tp:taxon-name-part></tp:taxon-name></italic>, the slender and median projection of tergum 7 appears truncate in dorsal aspect, and the spines of the sac are arranged in several close-set rows.</p></tp:treatment-sec></tp:taxon-treatment>
