# Supplementary material for: ﻿Two new species and records of Neoperla (Plecoptera, Perlidae) from Yunnan, China
Source: Zookeys. 2022 Apr 4;1092:1–18. doi: 10.3897/zookeys.1092.78069 (PMC9005472; doi:10.3897/zookeys.1092.78069)
Supplement: XML Treatment for Neoperla lihuae [file zookeys.1092.78069-treatment3.xml]

<!DOCTYPE tp:taxon-treatment
  PUBLIC "-//TaxonX//DTD Taxonomic Treatment Publishing DTD v0 20100105//EN" "tax-treatment-NSO.dtd">
<tp:taxon-treatment xmlns:tp="http://www.plazi.org/taxpub"><tp:treatment-meta><kwd-group><label>Taxon classification</label><kwd>
              <named-content content-type="kingdom">Animalia</named-content>
            </kwd><kwd>
              <named-content content-type="order">Plecoptera</named-content>
            </kwd><kwd>
              <named-content content-type="family">Perlidae</named-content>
            </kwd></kwd-group><mixed-citation publication-type="journal"><person-group><name><surname>Wang</surname><given-names>Yingying</given-names></name><name><surname>Li</surname><given-names>Wenliang</given-names></name><name><surname>Li</surname><given-names>Weihai</given-names></name></person-group><article-title>﻿Two new species and records of <italic><tp:taxon-name><tp:taxon-name-part taxon-name-part-type="genus" reg="Neoperla">Neoperla</tp:taxon-name-part></tp:taxon-name></italic> (<tp:taxon-name><tp:taxon-name-part taxon-name-part-type="order">Plecoptera</tp:taxon-name-part></tp:taxon-name>, <tp:taxon-name><tp:taxon-name-part taxon-name-part-type="family">Perlidae</tp:taxon-name-part></tp:taxon-name>) from Yunnan, China</article-title><source>Zookeys</source><day>04</day><month>04</month><year>2022</year><volume>1092</volume><fpage>1</fpage><lpage>18</lpage><pub-id pub-id-type="doi">10.3897/zookeys.1092.78069</pub-id></mixed-citation></tp:treatment-meta><tp:nomenclature><label>﻿</label><tp:taxon-name>
            <object-id xmlns:xlink="http://www.w3.org/1999/xlink" content-type="arpha" xlink:type="simple">3AB8503B-A9A8-5A36-87B5-D5FB763F81B7</object-id>
            <tp:taxon-name-part taxon-name-part-type="genus" reg="Neoperla">Neoperla</tp:taxon-name-part>
            <tp:taxon-name-part taxon-name-part-type="species" reg="lihuae">lihuae</tp:taxon-name-part>
          </tp:taxon-name><tp:taxon-authority>Li &amp; Murányi, 2014</tp:taxon-authority><tp:nomenclature-citation-list><tp:nomenclature-citation><tp:taxon-name>
                <tp:taxon-name-part taxon-name-part-type="genus" reg="Neoperla">Neoperla</tp:taxon-name-part>
                <tp:taxon-name-part taxon-name-part-type="species" reg="lihuae">lihuae</tp:taxon-name-part>
              </tp:taxon-name><comment>Li and Murányi 2014: 2 (original description).</comment></tp:nomenclature-citation></tp:nomenclature-citation-list></tp:nomenclature><tp:treatment-sec sec-type="material" id="SECID0EC3AE"><title>Material examined.</title><p>1 male and 3 females (<named-content xmlns:xlink="http://www.w3.org/1999/xlink" content-type="dwc:institutional_code" xlink:title="National Museum Prague" xlink:href="http://grbio.org/institution/national-museum-prague-1" xlink:type="simple">NMP</named-content>), 1 male and 1 female (<abbrev xmlns:xlink="http://www.w3.org/1999/xlink" content-type="institution" xlink:title="Insect Collection of Henan Institute of Science and Technology" id="ABBRID0EN3AE" xlink:type="simple">HIST</abbrev>), China: Yunnan Province, Yingjiang County, Dehong Dai and Jingpo Autonomous Prefecture, Tongbiguan Town, at light in village near river, 24–26.VI.2016, <named-content xmlns:xlink="http://www.w3.org/1999/xlink" content-type="dwc:verbatimCoordinates" xlink:type="simple"><named-content content-type="geo-json" specific-use="{&#34;type&#34;:&#34;Point&#34;,&#34;coordinates&#34;:[97.656667,24.611667]}" id="NCID0EV3AE" xlink:type="simple">24°36.7'N, 97°39.4'E</named-content></named-content>, 1340 m, leg. J. Hájek &amp; J. Růžička.</p></tp:treatment-sec><tp:treatment-sec sec-type="distribution" id="SECID0E13AE"><title>Distribution.</title><p>China: Yunnan.</p></tp:treatment-sec><tp:treatment-sec sec-type="ecology" id="SECID0E63AE"><title>Ecology.</title><p>Tongbiguan Town is located in southwestern Yingjiang County, and it also belongs to the Gaoligongshan region. At the same locality, accompanying stoneflies were <italic><tp:taxon-name><tp:taxon-name-part taxon-name-part-type="genus" reg="Neoperla">Neoperla</tp:taxon-name-part><tp:taxon-name-part taxon-name-part-type="species" reg="hubleyi">hubleyi</tp:taxon-name-part></tp:taxon-name></italic> Stark &amp; Sivec, 2008 and one unidentified female <italic><tp:taxon-name><tp:taxon-name-part taxon-name-part-type="genus" reg="Neoperla">Neoperla</tp:taxon-name-part></tp:taxon-name></italic> sp.</p></tp:treatment-sec><tp:treatment-sec sec-type="remarks" id="SECID0EX4AE"><title>Remarks.</title><p><italic><tp:taxon-name><tp:taxon-name-part taxon-name-part-type="genus" reg="Neoperla">Neoperla</tp:taxon-name-part><tp:taxon-name-part taxon-name-part-type="species" reg="lihuae">lihuae</tp:taxon-name-part></tp:taxon-name></italic> Li &amp; Murányi, 2014 was originally described by <xref ref-type="bibr" rid="B35">Li et al. (2014a)</xref> from Xishuangbanna in Yunnan Province. Our specimens from Yingjiang County agree well with original description of the head pattern and terminalia, the aedeagal tube and sac.</p></tp:treatment-sec><ref-list><ref id="B35"><mixed-citation xmlns:xlink="http://www.w3.org/1999/xlink" xlink:type="simple"><person-group><name name-style="western"><surname>Li</surname><given-names>WH</given-names></name><name name-style="western"><surname>Murányi</surname><given-names>D</given-names></name><name name-style="western"><surname>Wang</surname><given-names>RF</given-names></name></person-group> (<year>2014a</year>) <article-title>Species of <italic><tp:taxon-name><tp:taxon-name-part taxon-name-part-type="genus">Neoperla</tp:taxon-name-part></tp:taxon-name></italic> (<tp:taxon-name><tp:taxon-name-part taxon-name-part-type="order">Plecoptera</tp:taxon-name-part></tp:taxon-name>: <tp:taxon-name><tp:taxon-name-part taxon-name-part-type="family">Perlidae</tp:taxon-name-part></tp:taxon-name>) from Yunnan Province, China.</article-title><source>Zootaxa</source><volume>3753</volume>(<issue>1</issue>): <fpage>1</fpage>–<lpage>9</lpage>. <ext-link xlink:href="10.11646/zootaxa.3753.1.1" ext-link-type="doi" xlink:type="simple">https://doi.org/10.11646/zootaxa.3753.1.1</ext-link></mixed-citation></ref></ref-list></tp:taxon-treatment>
