# Supplementary material for: ﻿Two new species and records of Neoperla (Plecoptera, Perlidae) from Yunnan, China
Source: Zookeys. 2022 Apr 4;1092:1–18. doi: 10.3897/zookeys.1092.78069 (PMC9005472; doi:10.3897/zookeys.1092.78069)
Supplement: XML Treatment for Neoperla hubleyi [file zookeys.1092.78069-treatment4.xml]

<!DOCTYPE tp:taxon-treatment
  PUBLIC "-//TaxonX//DTD Taxonomic Treatment Publishing DTD v0 20100105//EN" "tax-treatment-NSO.dtd">
<tp:taxon-treatment xmlns:tp="http://www.plazi.org/taxpub"><tp:treatment-meta><kwd-group><label>Taxon classification</label><kwd>
              <named-content content-type="kingdom">Animalia</named-content>
            </kwd><kwd>
              <named-content content-type="order">Plecoptera</named-content>
            </kwd><kwd>
              <named-content content-type="family">Perlidae</named-content>
            </kwd></kwd-group><mixed-citation publication-type="journal"><person-group><name><surname>Wang</surname><given-names>Yingying</given-names></name><name><surname>Li</surname><given-names>Wenliang</given-names></name><name><surname>Li</surname><given-names>Weihai</given-names></name></person-group><article-title>﻿Two new species and records of <italic><tp:taxon-name><tp:taxon-name-part taxon-name-part-type="genus" reg="Neoperla">Neoperla</tp:taxon-name-part></tp:taxon-name></italic> (<tp:taxon-name><tp:taxon-name-part taxon-name-part-type="order">Plecoptera</tp:taxon-name-part></tp:taxon-name>, <tp:taxon-name><tp:taxon-name-part taxon-name-part-type="family">Perlidae</tp:taxon-name-part></tp:taxon-name>) from Yunnan, China</article-title><source>Zookeys</source><day>04</day><month>04</month><year>2022</year><volume>1092</volume><fpage>1</fpage><lpage>18</lpage><pub-id pub-id-type="doi">10.3897/zookeys.1092.78069</pub-id></mixed-citation></tp:treatment-meta><tp:nomenclature><label>﻿</label><tp:taxon-name>
            <object-id xmlns:xlink="http://www.w3.org/1999/xlink" content-type="arpha" xlink:type="simple">DB8DE4AF-5138-5352-A311-964E0C49F73B</object-id>
            <tp:taxon-name-part taxon-name-part-type="genus" reg="Neoperla">Neoperla</tp:taxon-name-part>
            <tp:taxon-name-part taxon-name-part-type="species" reg="hubleyi">hubleyi</tp:taxon-name-part>
          </tp:taxon-name><tp:taxon-authority>Stark &amp; Sivec, 2008</tp:taxon-authority><tp:nomenclature-citation-list><tp:nomenclature-citation><tp:taxon-name>
                <tp:taxon-name-part taxon-name-part-type="genus" reg="Neoperla">Neoperla</tp:taxon-name-part>
                <tp:taxon-name-part taxon-name-part-type="species" reg="hubleyi">hubleyi</tp:taxon-name-part>
              </tp:taxon-name><comment><xref ref-type="bibr" rid="B52">Stark and Sivec 2008</xref>: 30 (original description); Mo et al. 2020: 521 (new record for Guangxi Zhuang Autonomous Region).</comment></tp:nomenclature-citation></tp:nomenclature-citation-list></tp:nomenclature><tp:treatment-sec sec-type="material" id="SECID0ECAAG"><title>Material examined.</title><p>1 male (<abbrev xmlns:xlink="http://www.w3.org/1999/xlink" content-type="institution" xlink:title="Insect Collection of Henan Institute of Science and Technology" id="ABBRID0EIAAG" xlink:type="simple">HIST</abbrev>), China: Yunnan Province, Dehong Dai and Jingpo Autonomous Prefecture, Yingjiang County, Tongbiguan Town, at light in village near river, 24–26.VI.2016, <named-content xmlns:xlink="http://www.w3.org/1999/xlink" content-type="dwc:verbatimCoordinates" xlink:type="simple"><named-content content-type="geo-json" specific-use="{&#34;type&#34;:&#34;Point&#34;,&#34;coordinates&#34;:[97.656667,24.611667]}" id="NCID0EQAAG" xlink:type="simple">24°36.7'N, 97°39.4'E</named-content></named-content>, 1340 m, leg. J. Hájek &amp; J. Růžička.</p></tp:treatment-sec><tp:treatment-sec sec-type="distribution" id="SECID0EVAAG"><title>Distribution.</title><p>China: Yunnan and Guangxi Zhuang Autonomous Region; Vietnam.</p></tp:treatment-sec><tp:treatment-sec sec-type="ecology" id="SECID0E1AAG"><title>Ecology.</title><p>See ecology of <italic><tp:taxon-name><tp:taxon-name-part taxon-name-part-type="genus" reg="Neoperla">Neoperla</tp:taxon-name-part><tp:taxon-name-part taxon-name-part-type="species" reg="lihuae">lihuae</tp:taxon-name-part></tp:taxon-name></italic> Li &amp; Murányi, 2014.</p></tp:treatment-sec><tp:treatment-sec sec-type="remarks" id="SECID0ELBAG"><title>Remarks.</title><p><xref ref-type="bibr" rid="B52">Stark and Sivec (2008)</xref> originally described this species from Vietnam, and <xref ref-type="bibr" rid="B42">Mo et al. (2020a)</xref> described a new record in Guangxi Zhuang Autonomous Region. The terminalia and aedeagus of our specimen fit the original description of <xref ref-type="bibr" rid="B52">Stark and Sivec (2008)</xref>.</p><sec sec-type="﻿Concluding remarks" id="SECID0E4BAG"><title>﻿Concluding remarks</title><p><italic><tp:taxon-name><tp:taxon-name-part taxon-name-part-type="genus" reg="Neoperla">Neoperla</tp:taxon-name-part></tp:taxon-name></italic> was divided into the <italic><tp:taxon-name><tp:taxon-name-part taxon-name-part-type="genus" reg="Neoperla">Neoperla</tp:taxon-name-part><tp:taxon-name-part taxon-name-part-type="species" reg="clymene">clymene</tp:taxon-name-part></tp:taxon-name></italic> group and the <italic><tp:taxon-name><tp:taxon-name-part taxon-name-part-type="genus" reg="Neoperla">Neoperla</tp:taxon-name-part><tp:taxon-name-part taxon-name-part-type="species" reg="montivaga">montivaga</tp:taxon-name-part></tp:taxon-name></italic> group by <xref ref-type="bibr" rid="B75">Zwick (1983)</xref>. The <italic><tp:taxon-name><tp:taxon-name-part taxon-name-part-type="genus" reg="Neoperla">N.</tp:taxon-name-part><tp:taxon-name-part taxon-name-part-type="species" reg="clymene">clymene</tp:taxon-name-part></tp:taxon-name></italic> species group currently includes more than 150 species, and the <italic><tp:taxon-name><tp:taxon-name-part taxon-name-part-type="genus" reg="Neoperla">N.</tp:taxon-name-part><tp:taxon-name-part taxon-name-part-type="species" reg="montivaga">montivaga</tp:taxon-name-part></tp:taxon-name></italic> species group includes over 123 species worldwide (<xref ref-type="bibr" rid="B20">Huo et al. 2021</xref>; <xref ref-type="bibr" rid="B44">Mo et al. 2021a</xref>).</p><p>So far 11 species of <italic><tp:taxon-name><tp:taxon-name-part taxon-name-part-type="genus" reg="Neoeprla">Neoeprla</tp:taxon-name-part></tp:taxon-name></italic> have been recorded from Yunnan Province, including the two new species and one species newly recorded in this paper. Among the six endemic species of <italic><tp:taxon-name><tp:taxon-name-part taxon-name-part-type="genus" reg="Neoperla">Neoperla</tp:taxon-name-part></tp:taxon-name></italic>, including the two new species listed below—<italic><tp:taxon-name><tp:taxon-name-part taxon-name-part-type="genus" reg="Neoperla">N.</tp:taxon-name-part><tp:taxon-name-part taxon-name-part-type="species" reg="lihuae">lihuae</tp:taxon-name-part></tp:taxon-name></italic>, <italic><tp:taxon-name><tp:taxon-name-part taxon-name-part-type="genus" reg="Neoperla">N.</tp:taxon-name-part><tp:taxon-name-part taxon-name-part-type="species" reg="yanlii">yanlii</tp:taxon-name-part></tp:taxon-name></italic>, <italic><tp:taxon-name><tp:taxon-name-part taxon-name-part-type="genus" reg="Neoperla">N.</tp:taxon-name-part><tp:taxon-name-part taxon-name-part-type="species" reg="obscurofulva">obscurofulva</tp:taxon-name-part></tp:taxon-name></italic>, <italic><tp:taxon-name><tp:taxon-name-part taxon-name-part-type="genus" reg="Neoperla">N.</tp:taxon-name-part><tp:taxon-name-part taxon-name-part-type="species" reg="yunnana">yunnana</tp:taxon-name-part></tp:taxon-name></italic>, <italic>N. hájeki</italic>, and <italic><tp:taxon-name><tp:taxon-name-part taxon-name-part-type="genus" reg="Neoperla">N.</tp:taxon-name-part><tp:taxon-name-part taxon-name-part-type="species" reg="gaoligongshana">gaoligongshana</tp:taxon-name-part></tp:taxon-name></italic>—three of them are distributed in Baoshan City. Five species are widely distributed: <italic><tp:taxon-name><tp:taxon-name-part taxon-name-part-type="genus" reg="Neoperla">N.</tp:taxon-name-part><tp:taxon-name-part taxon-name-part-type="species" reg="cavaleriei">cavaleriei</tp:taxon-name-part></tp:taxon-name></italic>, <italic><tp:taxon-name><tp:taxon-name-part taxon-name-part-type="genus" reg="Neoperla">N.</tp:taxon-name-part><tp:taxon-name-part taxon-name-part-type="species" reg="diehli">diehli</tp:taxon-name-part></tp:taxon-name></italic>, <italic><tp:taxon-name><tp:taxon-name-part taxon-name-part-type="genus" reg="Neoperla">N.</tp:taxon-name-part><tp:taxon-name-part taxon-name-part-type="species" reg="hubleyi">hubleyi</tp:taxon-name-part></tp:taxon-name></italic>, <italic><tp:taxon-name><tp:taxon-name-part taxon-name-part-type="genus" reg="Neoperla">N.</tp:taxon-name-part><tp:taxon-name-part taxon-name-part-type="species" reg="limbatella">limbatella</tp:taxon-name-part></tp:taxon-name></italic>, and <italic><tp:taxon-name><tp:taxon-name-part taxon-name-part-type="genus" reg="Neoperla">N.</tp:taxon-name-part><tp:taxon-name-part taxon-name-part-type="species" reg="lui">lui</tp:taxon-name-part></tp:taxon-name></italic>. <italic><tp:taxon-name><tp:taxon-name-part taxon-name-part-type="genus" reg="Neoperla">Neoperla</tp:taxon-name-part><tp:taxon-name-part taxon-name-part-type="species" reg="binodosa">binodosa</tp:taxon-name-part></tp:taxon-name></italic> Wu, 1973 was transferred to the genus <italic><tp:taxon-name><tp:taxon-name-part taxon-name-part-type="genus" reg="Phanoperla">Phanoperla</tp:taxon-name-part></tp:taxon-name></italic> and is placed as a synonym of <italic><tp:taxon-name><tp:taxon-name-part taxon-name-part-type="genus" reg="Phanoperla">P.</tp:taxon-name-part><tp:taxon-name-part taxon-name-part-type="species" reg="pallipennis">pallipennis</tp:taxon-name-part></tp:taxon-name></italic> Banks, 1938 by <xref ref-type="bibr" rid="B46">Mo et al. (2021c)</xref>. Most species are distributed in western and southeastern Yunnan Province and central and northern Yunnan still needs to be surveyed (Fig. <xref ref-type="fig" rid="F7">7</xref>).</p><fig id="F7" position="float" orientation="portrait"><object-id xmlns:xlink="http://www.w3.org/1999/xlink" content-type="doi" xlink:type="simple">10.3897/zookeys.1092.78069.figure7</object-id><object-id xmlns:xlink="http://www.w3.org/1999/xlink" content-type="arpha" xlink:type="simple">637F0B5A-F591-53A4-A24D-0E65CB73FDC6</object-id><label>Figure 7.</label><caption><p>Distribution of <italic><tp:taxon-name><tp:taxon-name-part taxon-name-part-type="genus" reg="Neoperla">Neoperla</tp:taxon-name-part></tp:taxon-name></italic> Needham, 1905 in cities of Yunnan. Yellow dots indicate location of the two new species, green dot indicates two new records.</p></caption><graphic xmlns:xlink="http://www.w3.org/1999/xlink" xlink:href="zookeys-1092-001-g007.jpg" position="float" orientation="portrait" xlink:type="simple" id="oo_667994.jpg"><uri content-type="original_file" xlink:type="simple">https://binary.pensoft.net/fig/667994</uri></graphic></fig><fig id="F8" position="float" orientation="portrait"><object-id xmlns:xlink="http://www.w3.org/1999/xlink" content-type="doi" xlink:type="simple">10.3897/zookeys.1092.78069.figure8</object-id><object-id xmlns:xlink="http://www.w3.org/1999/xlink" content-type="arpha" xlink:type="simple">18D166FA-2F70-5DF9-8429-5D6DD64B1924</object-id><label>Figure 8.</label><caption><p><italic><tp:taxon-name><tp:taxon-name-part taxon-name-part-type="genus" reg="Neoperla">Neoperla</tp:taxon-name-part><tp:taxon-name-part taxon-name-part-type="species" reg="wuzhishana">wuzhishana</tp:taxon-name-part></tp:taxon-name></italic> Chen &amp; Du, 2016 (<bold>A, C–E</bold> male <bold>B</bold> female), all from Yinggeling, Hainan Province <bold>A</bold> head and pronotum, dorsal view <bold>B</bold> head and pronotum, dorsal view <bold>C</bold> Aedeagus, lateral view <bold>D</bold> Large spines of aedeagal sac, ventral view <bold>E</bold> legs, dorsal view. Scale bars: 1 mm (<bold>A–C, E</bold>); 0.1 mm (<bold>D</bold>).</p></caption><graphic xmlns:xlink="http://www.w3.org/1999/xlink" xlink:href="zookeys-1092-001-g008.jpg" position="float" orientation="portrait" xlink:type="simple" id="oo_667995.jpg"><uri content-type="original_file" xlink:type="simple">https://binary.pensoft.net/fig/667995</uri></graphic></fig></sec></tp:treatment-sec><ref-list><ref id="B52"><mixed-citation xmlns:xlink="http://www.w3.org/1999/xlink" xlink:type="simple"><person-group><name name-style="western"><surname>Stark</surname><given-names>BP</given-names></name><name name-style="western"><surname>Sivec</surname><given-names>I</given-names></name></person-group> (<year>2008</year>) <article-title>New species and records of <italic><tp:taxon-name><tp:taxon-name-part taxon-name-part-type="genus">Neoperla</tp:taxon-name-part></tp:taxon-name></italic> (<tp:taxon-name><tp:taxon-name-part taxon-name-part-type="order">Plecoptera</tp:taxon-name-part></tp:taxon-name>: <tp:taxon-name><tp:taxon-name-part taxon-name-part-type="family">Perlidae</tp:taxon-name-part></tp:taxon-name>) from Vietnam.</article-title><source>Illiesia</source><volume>4</volume>(<issue>3</issue>): <fpage>19</fpage>–<lpage>54</lpage>.</mixed-citation></ref><ref id="B42"><mixed-citation xmlns:xlink="http://www.w3.org/1999/xlink" xlink:type="simple"><person-group><name name-style="western"><surname>Mo</surname><given-names>RR</given-names></name><name name-style="western"><surname>Wang</surname><given-names>GQ</given-names></name><name name-style="western"><surname>Li</surname><given-names>WH</given-names></name></person-group> (<year>2020a</year>) <article-title>A new species and two new records of the <italic><tp:taxon-name><tp:taxon-name-part taxon-name-part-type="genus">Neoperla</tp:taxon-name-part><tp:taxon-name-part taxon-name-part-type="species">diehli</tp:taxon-name-part></tp:taxon-name></italic> subgroup of the <italic><tp:taxon-name><tp:taxon-name-part taxon-name-part-type="genus">N.</tp:taxon-name-part><tp:taxon-name-part taxon-name-part-type="species">montivaga</tp:taxon-name-part></tp:taxon-name></italic> group (<tp:taxon-name><tp:taxon-name-part taxon-name-part-type="order">Plecoptera</tp:taxon-name-part></tp:taxon-name>: <tp:taxon-name><tp:taxon-name-part taxon-name-part-type="family">Perlidae</tp:taxon-name-part></tp:taxon-name>) from China.</article-title><source>Zootaxa</source><volume>4790</volume>(<issue>3</issue>): <fpage>515</fpage>–<lpage>524</lpage>. <ext-link xlink:href="10.11646/zootaxa.4790.3.6" ext-link-type="doi" xlink:type="simple">https://doi.org/10.11646/zootaxa.4790.3.6</ext-link></mixed-citation></ref><ref id="B75"><mixed-citation xmlns:xlink="http://www.w3.org/1999/xlink" xlink:type="simple"><person-group><name name-style="western"><surname>Zwick</surname><given-names>P</given-names></name></person-group> (<year>1983</year>) <article-title>The <italic><tp:taxon-name><tp:taxon-name-part taxon-name-part-type="genus">Neoperla</tp:taxon-name-part></tp:taxon-name></italic> of Sumatra and Java (Indonesia) (<tp:taxon-name><tp:taxon-name-part taxon-name-part-type="order">Plecoptera</tp:taxon-name-part></tp:taxon-name>: <tp:taxon-name><tp:taxon-name-part taxon-name-part-type="family">Perlidae</tp:taxon-name-part></tp:taxon-name>).</article-title><source>Spixiana</source><volume>6</volume>: <fpage>167</fpage>–<lpage>204</lpage>.</mixed-citation></ref><ref id="B20"><mixed-citation xmlns:xlink="http://www.w3.org/1999/xlink" xlink:type="simple"><person-group><name name-style="western"><surname>Huo</surname><given-names>QB</given-names></name><name name-style="western"><surname>Du</surname><given-names>YZ</given-names></name><name name-style="western"><surname>Zhu</surname><given-names>BQ</given-names></name><name name-style="western"><surname>Yu</surname><given-names>L</given-names></name></person-group> (<year>2021</year>) <article-title>Notes on <italic><tp:taxon-name><tp:taxon-name-part taxon-name-part-type="genus">Neoperla</tp:taxon-name-part><tp:taxon-name-part taxon-name-part-type="species">sinensis</tp:taxon-name-part></tp:taxon-name></italic> Chu, 1928 and <italic><tp:taxon-name><tp:taxon-name-part taxon-name-part-type="genus">Neoperla</tp:taxon-name-part><tp:taxon-name-part taxon-name-part-type="species">anjiensis</tp:taxon-name-part></tp:taxon-name></italic> Yang Yang, 1998, with descriptions of new species of <italic><tp:taxon-name><tp:taxon-name-part taxon-name-part-type="genus">Neoperla</tp:taxon-name-part></tp:taxon-name></italic> from China (<tp:taxon-name><tp:taxon-name-part taxon-name-part-type="order">Plecoptera</tp:taxon-name-part></tp:taxon-name>: <tp:taxon-name><tp:taxon-name-part taxon-name-part-type="family">Perlidae</tp:taxon-name-part></tp:taxon-name>).</article-title><source>Zootaxa</source><volume>5004</volume>(<issue>2</issue>): <fpage>288</fpage>–<lpage>310</lpage>. <ext-link xlink:href="10.11646/zootaxa.5004.2.3" ext-link-type="doi" xlink:type="simple">https://doi.org/10.11646/zootaxa.5004.2.3</ext-link></mixed-citation></ref><ref id="B44"><mixed-citation xmlns:xlink="http://www.w3.org/1999/xlink" xlink:type="simple"><person-group><name name-style="western"><surname>Mo</surname><given-names>RR</given-names></name><name name-style="western"><surname>Wang</surname><given-names>GQ</given-names></name><name name-style="western"><surname>Li</surname><given-names>WH</given-names></name><name name-style="western"><surname>Murányi</surname><given-names>D</given-names></name></person-group> (<year>2021a</year>) <article-title>Two new species and one new record of <italic><tp:taxon-name><tp:taxon-name-part taxon-name-part-type="genus">Neoperla</tp:taxon-name-part></tp:taxon-name></italic> (<tp:taxon-name><tp:taxon-name-part taxon-name-part-type="order">Plecoptera</tp:taxon-name-part></tp:taxon-name>, <tp:taxon-name><tp:taxon-name-part taxon-name-part-type="family">Perlidae</tp:taxon-name-part></tp:taxon-name>) from Guangxi Zhuang Autonomous Region, China.</article-title><source>ZooKeys</source><volume>1056</volume>: <fpage>191</fpage>–<lpage>206</lpage>. <ext-link xlink:href="10.3897/zookeys.1056.61565" ext-link-type="doi" xlink:type="simple">https://doi.org/10.3897/zookeys.1056.61565</ext-link></mixed-citation></ref><ref id="B46"><mixed-citation xmlns:xlink="http://www.w3.org/1999/xlink" xlink:type="simple"><person-group><name name-style="western"><surname>Mo</surname><given-names>RR</given-names></name><name name-style="western"><surname>Wang</surname><given-names>Y</given-names></name><name name-style="western"><surname>Wang</surname><given-names>GQ</given-names></name><name name-style="western"><surname>Li</surname><given-names>WH</given-names></name></person-group> (<year>2021c</year>) <article-title>Review of <italic><tp:taxon-name><tp:taxon-name-part taxon-name-part-type="genus">Phanoperla</tp:taxon-name-part></tp:taxon-name></italic> (<tp:taxon-name><tp:taxon-name-part taxon-name-part-type="order">Plecoptera</tp:taxon-name-part></tp:taxon-name>, <tp:taxon-name><tp:taxon-name-part taxon-name-part-type="family">Perlidae</tp:taxon-name-part></tp:taxon-name>) from China.</article-title><source>ZooKeys</source><volume>1052</volume>: <fpage>71</fpage>–<lpage>81</lpage>. <ext-link xlink:href="10.3897/zookeys.1052.64060" ext-link-type="doi" xlink:type="simple">https://doi.org/10.3897/zookeys.1052.64060</ext-link></mixed-citation></ref></ref-list></tp:taxon-treatment>
